# Supplementary material for: Search for Antiviral Preparations in Series of New Derivatives of N-Substituted Piperidines
Source: Molecules. 2025 Jun 10;30(12):2540. doi: 10.3390/molecules30122540 (PMC12196486; doi:10.3390/molecules30122540)
Supplement: Supplementary file 1 [file molecules-30-02540-s001.zip]

Archive with 1 entries (1 files):
- molecules-3648047-supplementary.pdf
